# Supplementary material for: Creation and disruption of protein features by alternative splicing - a novel mechanism to modulate function
Source: Genome Biol. 2005 Jun 22;6(7):R58. doi: 10.1186/gb-2005-6-7-r58 (PMC1175989; doi:10.1186/gb-2005-6-7-r58)
Supplement: Additional File 1 — TM domains that are encoded by two exons [file gb-2005-6-7-r58-s1.xls]

## Sheet: Tabelle1
Additional datafile 1
The file contains TM domains that are encoded by two exons
RefSeq ID	upstream exon number	downstream exon number
NM_000021	7	8
NM_000021	8	9
NM_000021	11	12
NM_000052	9	10
NM_000052	21	22
NM_000053	19	20
NM_000068	16	17
NM_000068	23	24
NM_000068	29	30
NM_000068	35	36
NM_000083	9	10
NM_000083	14	15
NM_000084	3	4
NM_000085	12	13
NM_000085	13	14
NM_000085	14	15
NM_000086	8	9
NM_000086	13	14
NM_000101	2	3
NM_000111	7	8
NM_000139	3	4
NM_000142	11	12
NM_000151	4	5
NM_000164	10	11
NM_000164	12	13
NM_000218	6	7
NM_000218	7	8
NM_000222	13	14
NM_000232	2	3
NM_000238	7	8
NM_000264	9	10
NM_000271	14	15
NM_000271	22	23
NM_000273	2	3
NM_000273	6	7
NM_000275	11	12
NM_000275	19	20
NM_000296	42	43
NM_000297	2	3
NM_000297	5	6
NM_000297	6	7
NM_000297	9	10
NM_000304	4	5
NM_000316	10	11
NM_000316	12	13
NM_000316	14	15
NM_000324	4	5
NM_000324	8	9
NM_000327	2	3
NM_000334	4	5
NM_000334	5	6
NM_000334	11	12
NM_000334	13	14
NM_000334	17	18
NM_000335	5	6
NM_000335	6	7
NM_000335	16	17
NM_000335	27	28
NM_000340	4	5
NM_000343	2	3
NM_000343	5	6
NM_000343	6	7
NM_000343	7	8
NM_000350	37	38
NM_000352	31	32
NM_000392	12	13
NM_000392	22	23
NM_000397	4	5
NM_000406	1	2
NM_000441	5	6
NM_000441	7	8
NM_000443	13	14
NM_000447	7	8
NM_000447	8	9
NM_000447	11	12
NM_000453	2	3
NM_000453	4	5
NM_000453	8	9
NM_000453	9	10
NM_000486	2	3
NM_000492	3	4
NM_000492	15	16
NM_000492	18	19
NM_000501	16	17
NM_000513	2	3
NM_000527	16	17
NM_000533	6	7
NM_000539	1	2
NM_000560	7	8
NM_000593	1	2
NM_000593	2	3
NM_000617	4	5
NM_000621	2	3
NM_000701	17	18
NM_000714	2	3
NM_000719	4	5
NM_000719	35	36
NM_000720	4	5
NM_000720	16	17
NM_000720	22	23
NM_000720	36	37
NM_000721	3	4
NM_000721	16	17
NM_000721	36	37
NM_000727	3	4
NM_000730	2	3
NM_000778	3	4
NM_000797	3	4
NM_000821	5	6
NM_000823	7	8
NM_000823	9	10
NM_000823	11	12
NM_000867	3	4
NM_000868	5	6
NM_001035	98	99
NM_001036	97	98
NM_001042	4	5
NM_001043	11	12
NM_001044	12	13
NM_001045	13	14
NM_001118	10	11
NM_001118	12	13
NM_001118	14	15
NM_001120	3	4
NM_001169	4	5
NM_001170	3	4
NM_001170	6	7
NM_001171	3	4
NM_001171	12	13
NM_001171	22	23
NM_001263	5	6
NM_001263	6	7
NM_001286	4	5
NM_001286	6	7
NM_001287	6	7
NM_001287	13	14
NM_001287	18	19
NM_001294	12	13
NM_001307	2	3
NM_001360	7	8
NM_001382	3	4
NM_001382	8	9
NM_001401	3	4
NM_001407	26	27
NM_001408	25	26
NM_001408	27	28
NM_001423	4	5
NM_001424	4	5
NM_001425	4	5
NM_001470	20	21
NM_001532	4	5
NM_001629	3	4
NM_001650	3	4
NM_001651	2	3
NM_001652	3	4
NM_001676	18	19
NM_001681	3	4
NM_001681	15	16
NM_001702	20	21
NM_001702	22	23
NM_001703	21	22
NM_001703	23	24
NM_001704	20	21
NM_001704	22	23
NM_001708	1	2
NM_001742	7	8
NM_001742	9	10
NM_001742	10	11
NM_001769	7	8
NM_001774	7	8
NM_001780	7	8
NM_001784	14	15
NM_001792	13	14
NM_001793	13	14
NM_001795	11	12
NM_001796	11	12
NM_001797	12	13
NM_001829	4	5
NM_001830	4	5
NM_001859	3	4
NM_001864	3	4
NM_001865	3	4
NM_001883	6	7
NM_001883	8	9
NM_001883	10	11
NM_001913	21	22
NM_001915	4	5
NM_001941	13	14
NM_001943	12	13
NM_001974	17	18
NM_002042	8	9
NM_002043	7	8
NM_002062	7	8
NM_002062	9	10
NM_002062	11	12
NM_002222	50	51
NM_002231	9	10
NM_002238	7	8
NM_002247	8	9
NM_002248	6	7
NM_002249	4	5
NM_002250	4	5
NM_002296	11	12
NM_002296	13	14
NM_002355	5	6
NM_002389	11	12
NM_002413	3	4
NM_002437	2	3
NM_002555	7	8
NM_002555	8	9
NM_002558	10	11
NM_002559	10	11
NM_002560	10	11
NM_002635	6	7
NM_002838	24	25
NM_002858	5	6
NM_002858	8	9
NM_002951	15	16
NM_002976	12	13
NM_002976	14	15
NM_002976	18	19
NM_002976	20	21
NM_002977	4	5
NM_002977	5	6
NM_002977	13	14
NM_002977	15	16
NM_002977	21	22
NM_002980	9	10
NM_002980	11	12
NM_003001	4	5
NM_003038	4	5
NM_003039	4	5
NM_003040	20	21
NM_003041	4	5
NM_003041	6	7
NM_003042	15	16
NM_003043	11	12
NM_003044	15	16
NM_003045	4	5
NM_003045	7	8
NM_003045	8	9
NM_003045	10	11
NM_003045	12	13
NM_003046	3	4
NM_003046	6	7
NM_003046	7	8
NM_003046	9	10
NM_003046	11	12
NM_003047	4	5
NM_003048	5	6
NM_003051	2	3
NM_003051	3	4
NM_003053	4	5
NM_003053	5	6
NM_003053	6	7
NM_003053	7	8
NM_003053	12	13
NM_003054	5	6
NM_003054	6	7
NM_003054	12	13
NM_003054	13	14
NM_003056	5	6
NM_003057	9	10
NM_003058	9	10
NM_003059	6	7
NM_003060	6	7
NM_003101	10	11
NM_003101	11	12
NM_003116	4	5
NM_003217	3	4
NM_003227	2	3
NM_003234	3	4
NM_003262	6	7
NM_003262	7	8
NM_003270	6	7
NM_003271	8	9
NM_003382	7	8
NM_003382	9	10
NM_003382	11	12
NM_003383	17	18
NM_003459	4	5
NM_003486	1	2
NM_003615	22	23
NM_003627	3	4
NM_003711	5	6
NM_003712	2	3
NM_003712	5	6
NM_003713	1	2
NM_003713	2	3
NM_003738	9	10
NM_003742	6	7
NM_003786	2	3
NM_003786	12	13
NM_003786	22	23
NM_003818	5	6
NM_003863	3	4
NM_003945	2	3
NM_003961	2	3
NM_003961	3	4
NM_003961	4	5
NM_003961	6	7
NM_003963	1	2
NM_003982	2	3
NM_003982	5	6
NM_003982	7	8
NM_003983	3	4
NM_003983	8	9
NM_003984	3	4
NM_003984	10	11
NM_004036	12	13
NM_004061	14	15
NM_004062	17	18
NM_004063	17	18
NM_004070	8	9
NM_004070	11	12
NM_004070	12	13
NM_004070	13	14
NM_004119	16	17
NM_004170	3	4
NM_004170	10	11
NM_004171	2	3
NM_004172	8	9
NM_004173	2	3
NM_004173	4	5
NM_004174	6	7
NM_004183	3	4
NM_004204	5	6
NM_004207	2	3
NM_004207	3	4
NM_004209	3	4
NM_004211	4	5
NM_004211	14	15
NM_004212	4	5
NM_004213	5	6
NM_004246	9	10
NM_004246	11	12
NM_004254	5	6
NM_004254	7	8
NM_004256	6	7
NM_004265	3	4
NM_004299	4	5
NM_004299	5	6
NM_004320	3	4
NM_004320	8	9
NM_004320	16	17
NM_004356	7	8
NM_004357	8	9
NM_004360	13	14
NM_004361	11	12
NM_004366	9	10
NM_004366	13	14
NM_004366	14	15
NM_004376	4	5
NM_004376	6	7
NM_004376	8	9
NM_004382	7	8
NM_004382	9	10
NM_004382	11	12
NM_004545	1	2
NM_004594	6	7
NM_004615	6	7
NM_004616	8	9
NM_004617	1	2
NM_004624	7	8
NM_004624	9	10
NM_004624	11	12
NM_004627	3	4
NM_004631	16	17
NM_004694	2	3
NM_004694	3	4
NM_004695	3	4
NM_004696	3	4
NM_004696	4	5
NM_004696	6	7
NM_004710	2	3
NM_004710	3	4
NM_004711	2	3
NM_004711	3	4
NM_004731	2	3
NM_004731	3	4
NM_004733	4	5
NM_004790	6	7
NM_004800	12	13
NM_004800	16	17
NM_004803	3	4
NM_004803	6	7
NM_004855	6	7
NM_004855	9	10
NM_004858	21	22
NM_004868	4	5
NM_004868	7	8
NM_004870	2	3
NM_004915	12	13
NM_004925	4	5
NM_004932	11	12
NM_004933	11	12
NM_004934	11	12
NM_004948	13	14
NM_004949	13	14
NM_004979	1	2
NM_004996	3	4
NM_004996	12	13
NM_004996	25	26
NM_005015	3	4
NM_005015	5	6
NM_005015	7	8
NM_005048	7	8
NM_005050	2	3
NM_005070	19	20
NM_005071	1	2
NM_005071	7	8
NM_005072	4	5
NM_005072	6	7
NM_005072	10	11
NM_005072	13	14
NM_005073	8	9
NM_005075	3	4
NM_005086	1	2
NM_005113	12	13
NM_005116	5	6
NM_005116	14	15
NM_005133	3	4
NM_005135	5	6
NM_005135	7	8
NM_005135	11	12
NM_005135	14	15
NM_005173	15	16
NM_005173	16	17
NM_005177	19	20
NM_005183	4	5
NM_005183	22	23
NM_005183	23	24
NM_005183	36	37
NM_005265	12	13
NM_005278	6	7
NM_005415	2	3
NM_005439	4	5
NM_005446	10	11
NM_005458	14	15
NM_005495	5	6
NM_005495	6	7
NM_005502	38	39
NM_005542	2	3
NM_005601	2	3
NM_005602	2	3
NM_005603	10	11
NM_005628	4	5
NM_005628	5	6
NM_005629	11	12
NM_005630	2	3
NM_005630	12	13
NM_005638	7	8
NM_005682	12	13
NM_005682	14	15
NM_005688	7	8
NM_005691	3	4
NM_005691	7	8
NM_005691	8	9
NM_005691	10	11
NM_005705	6	7
NM_005723	7	8
NM_005724	6	7
NM_005725	7	8
NM_005727	7	8
NM_005745	4	5
NM_005756	24	25
NM_005756	26	27
NM_005768	1	2
NM_005768	3	4
NM_005768	8	9
NM_005776	4	5
NM_005780	2	3
NM_005795	10	11
NM_005795	12	13
NM_005795	13	14
NM_005827	5	6
NM_005827	6	7
NM_005827	7	8
NM_005835	5	6
NM_005835	6	7
NM_005845	3	4
NM_005847	2	3
NM_005847	6	7
NM_005847	11	12
NM_005857	2	3
NM_005857	5	6
NM_005857	9	10
NM_005885	10	11
NM_005885	13	14
NM_005888	6	7
NM_005981	5	6
NM_006017	4	5
NM_006019	13	14
NM_006034	5	6
NM_006053	8	9
NM_006054	3	4
NM_006054	4	5
NM_006078	3	4
NM_006090	8	9
NM_006095	27	28
NM_006095	28	29
NM_006095	31	32
NM_006134	3	4
NM_006134	6	7
NM_006138	3	4
NM_006327	3	4
NM_006327	5	6
NM_006345	8	9
NM_006345	12	13
NM_006358	4	5
NM_006359	1	2
NM_006359	4	5
NM_006359	5	6
NM_006359	8	9
NM_006359	11	12
NM_006405	3	4
NM_006405	4	5
NM_006412	4	5
NM_006416	6	7
NM_006423	2	3
NM_006423	4	5
NM_006424	11	12
NM_006446	3	4
NM_006446	13	14
NM_006504	12	13
NM_006514	4	5
NM_006514	5	6
NM_006514	13	14
NM_006514	15	16
NM_006514	20	21
NM_006514	22	23
NM_006514	26	27
NM_006539	3	4
NM_006557	2	3
NM_006579	4	5
NM_006580	3	4
NM_006589	1	2
NM_006598	4	5
NM_006598	10	11
NM_006598	13	14
NM_006608	4	5
NM_006632	4	5
NM_006632	5	6
NM_006671	2	3
NM_006671	5	6
NM_006671	6	7
NM_006675	8	9
NM_006727	11	12
NM_006765	5	6
NM_006765	7	8
NM_006801	2	3
NM_006841	6	7
NM_006854	2	3
NM_006855	2	3
NM_006920	4	5
NM_006920	5	6
NM_006920	13	14
NM_006920	15	16
NM_006920	21	22
NM_006922	6	7
NM_006922	7	8
NM_006922	15	16
NM_006922	17	18
NM_006931	4	5
NM_006934	11	12
NM_006952	7	8
NM_006984	2	3
NM_006996	3	4
NM_006996	4	5
NM_007000	6	7
NM_007001	2	3
NM_007001	9	10
NM_007001	10	11
NM_007001	11	12
NM_007052	4	5
NM_007073	2	3
NM_007107	1	2
NM_007163	5	6
NM_007163	15	16
NM_007168	7	8
NM_007168	24	25
NM_007171	3	4
NM_007176	4	5
NM_007188	2	3
NM_007188	3	4
NM_007213	2	3
NM_007223	1	2
NM_007231	12	13
NM_007232	1	2
NM_007256	3	4
NM_007256	12	13
NM_007267	14	15
NM_007267	17	18
NM_007318	7	8
NM_007318	8	9
NM_007318	11	12
NM_007319	5	6
NM_012064	2	3
NM_012079	2	3
NM_012079	4	5
NM_012079	15	16
NM_012079	16	17
NM_012089	5	6
NM_012235	6	7
NM_012243	6	7
NM_012244	1	2
NM_012244	3	4
NM_012244	8	9
NM_012265	4	5
NM_012284	8	9
NM_012285	6	7
NM_012285	8	9
NM_012288	1	2
NM_012288	7	8
NM_012302	15	16
NM_012306	5	6
NM_012306	7	8
NM_012327	21	22
NM_012327	26	27
NM_012339	7	8
NM_012343	11	12
NM_012343	12	13
NM_012405	4	5
NM_012434	5	6
NM_012434	8	9
NM_012450	13	14
NM_012451	4	5
NM_012471	4	5
NM_012486	7	8
NM_012486	8	9
NM_012486	11	12
NM_013272	9	10
NM_013309	4	5
NM_013336	3	4
NM_013336	6	7
NM_013337	1	2
NM_013356	2	3
NM_013382	2	3
NM_013382	19	20
NM_013382	20	21
NM_013389	9	10
NM_013421	15	16
NM_013430	14	15
NM_013447	17	18
NM_013954	4	5
NM_013955	4	5
NM_014020	3	4
NM_014037	2	3
NM_014041	3	4
NM_014044	1	2
NM_014051	4	5
NM_014053	3	4
NM_014053	6	7
NM_014053	7	8
NM_014080	15	16
NM_014080	28	29
NM_014139	4	5
NM_014139	14	15
NM_014139	19	20
NM_014139	21	22
NM_014139	25	26
NM_014177	2	3
NM_014184	4	5
NM_014191	5	6
NM_014191	6	7
NM_014191	14	15
NM_014191	16	17
NM_014191	26	27
NM_014211	8	9
NM_014220	1	2
NM_014227	5	6
NM_014227	6	7
NM_014227	7	8
NM_014228	12	13
NM_014229	12	13
NM_014241	1	2
NM_014241	3	4
NM_014241	6	7
NM_014246	25	26
NM_014246	26	27
NM_014246	28	29
NM_014270	3	4
NM_014270	4	5
NM_014270	10	11
NM_014294	1	2
NM_014313	3	4
NM_014313	6	7
NM_014319	6	7
NM_014322	1	2
NM_014331	3	4
NM_014331	5	6
NM_014331	9	10
NM_014343	2	3
NM_014382	4	5
NM_014382	10	11
NM_014382	22	23
NM_014399	5	6
NM_014404	3	4
NM_014405	3	4
NM_014580	3	4
NM_014580	8	9
NM_014698	3	4
NM_014698	20	21
NM_014713	5	6
NM_014738	8	9
NM_014738	25	26
NM_014738	26	27
NM_014738	29	30
NM_014738	30	31
NM_014742	7	8
NM_014742	10	11
NM_014745	7	8
NM_014745	10	11
NM_014745	14	15
NM_014745	26	27
NM_014745	32	33
NM_014745	39	40
NM_014754	3	4
NM_014754	5	6
NM_014754	8	9
NM_014754	10	11
NM_014839	1	2
NM_014839	2	3
NM_014839	6	7
NM_014848	4	5
NM_014848	9	10
NM_014849	3	4
NM_014849	8	9
NM_014854	3	4
NM_014861	2	3
NM_014861	8	9
NM_014921	16	17
NM_014982	14	15
NM_015127	9	10
NM_015132	2	3
NM_015139	2	3
NM_015139	9	10
NM_015139	10	11
NM_015139	11	12
NM_015161	5	6
NM_015166	2	3
NM_015166	8	9
NM_015187	22	23
NM_015234	17	18
NM_015236	19	20
NM_015266	2	3
NM_015266	3	4
NM_015266	10	11
NM_015266	11	12
NM_015266	12	13
NM_015266	13	14
NM_015336	15	16
NM_015374	7	8
NM_015388	6	7
NM_015497	13	14
NM_015657	16	17
NM_015657	34	35
NM_015657	37	38
NM_015697	4	5
NM_015718	4	5
NM_015865	5	6
NM_015865	8	9
NM_015945	4	5
NM_015993	1	2
NM_015999	4	5
NM_016016	6	7
NM_016041	4	5
NM_016041	5	6
NM_016108	2	3
NM_016108	3	4
NM_016108	4	5
NM_016112	2	3
NM_016112	6	7
NM_016113	9	10
NM_016124	4	5
NM_016125	2	3
NM_016142	10	11
NM_016145	2	3
NM_016179	4	5
NM_016180	2	3
NM_016225	4	5
NM_016255	3	4
NM_016279	11	12
NM_016318	1	2
NM_016321	4	5
NM_016334	10	11
NM_016334	13	14
NM_016354	10	11
NM_016354	11	12
NM_016369	2	3
NM_016462	5	6
NM_016464	4	5
NM_016467	2	3
NM_016561	3	4
NM_016589	5	6
NM_016593	6	7
NM_016609	2	3
NM_016609	4	5
NM_016615	13	14
NM_016657	2	3
NM_016818	12	13
NM_016931	4	5
NM_017434	16	17
NM_017434	29	30
NM_017435	13	14
NM_017522	14	15
NM_017577	6	7
NM_017586	1	2
NM_017611	4	5
NM_017662	19	20
NM_017672	19	20
NM_017682	2	3
NM_017682	5	6
NM_017699	21	22
NM_017705	4	5
NM_017705	5	6
NM_017716	3	4
NM_017728	3	4
NM_017728	8	9
NM_017728	9	10
NM_017733	7	8
NM_017743	15	16
NM_017753	5	6
NM_017753	6	7
NM_017791	3	4
NM_017791	6	7
NM_017791	7	8
NM_017814	5	6
NM_017821	1	2
NM_017821	3	4
NM_017821	5	6
NM_017849	3	4
NM_017901	17	18
NM_017901	24	25
NM_017905	9	10
NM_017905	10	11
NM_017905	11	12
NM_017938	2	3
NM_017964	4	5
NM_017986	4	5
NM_018004	4	5
NM_018018	7	8
NM_018043	11	12
NM_018043	15	16
NM_018056	5	6
NM_018057	3	4
NM_018075	6	7
NM_018075	10	11
NM_018087	6	7
NM_018112	2	3
NM_018112	3	4
NM_018112	5	6
NM_018113	8	9
NM_018113	12	13
NM_018113	14	15
NM_018126	3	4
NM_018126	5	6
NM_018144	3	4
NM_018144	6	7
NM_018155	4	5
NM_018231	8	9
NM_018231	10	11
NM_018241	5	6
NM_018241	6	7
NM_018241	7	8
NM_018242	1	2
NM_018242	5	6
NM_018242	10	11
NM_018242	11	12
NM_018266	5	6
NM_018342	4	5
NM_018342	6	7
NM_018342	11	12
NM_018367	2	3
NM_018368	5	6
NM_018368	7	8
NM_018368	15	16
NM_018370	2	3
NM_018375	5	6
NM_018407	1	2
NM_018407	5	6
NM_018420	6	7
NM_018484	6	7
NM_018487	3	4
NM_018622	2	3
NM_018622	6	7
NM_018622	8	9
NM_018622	9	10
NM_018663	1	2
NM_018672	6	7
NM_018672	26	27
NM_018833	2	3
NM_018833	3	4
NM_018840	3	4
NM_018844	4	5
NM_018849	13	14
NM_018850	13	14
NM_018896	6	7
NM_018896	7	8
NM_018896	11	12
NM_018896	20	21
NM_018964	13	14
NM_018964	14	15
NM_018964	18	19
NM_018974	4	5
NM_019095	6	7
NM_019556	5	6
NM_019624	2	3
NM_019624	3	4
NM_019625	2	3
NM_019625	3	4
NM_019625	6	7
NM_019841	10	11
NM_019841	12	13
NM_019844	2	3
NM_019844	12	13
NM_019849	1	2
NM_019849	3	4
NM_019849	8	9
NM_019862	3	4
NM_019862	12	13
NM_019862	24	25
NM_019898	3	4
NM_019898	12	13
NM_019898	24	25
NM_019899	3	4
NM_019899	12	13
NM_019899	23	24
NM_019900	3	4
NM_019900	12	13
NM_019900	25	26
NM_019901	11	12
NM_019901	24	25
NM_019902	3	4
NM_019902	24	25
NM_020037	2	3
NM_020037	12	13
NM_020037	22	23
NM_020038	2	3
NM_020041	4	5
NM_020061	2	3
NM_020132	9	10
NM_020133	8	9
NM_020167	3	4
NM_020244	7	8
NM_020297	3	4
NM_020297	7	8
NM_020297	8	9
NM_020297	10	11
NM_020298	3	4
NM_020298	7	8
NM_020298	8	9
NM_020298	10	11
NM_020309	4	5
NM_020309	6	7
NM_020309	9	10
NM_020325	2	3
NM_020326	2	3
NM_020344	9	10
NM_020346	4	5
NM_020346	6	7
NM_020346	9	10
NM_020372	4	5
NM_020372	6	7
NM_020373	16	17
NM_020373	25	26
NM_020422	3	4
NM_020428	19	20
NM_020428	20	21
NM_020432	6	7
NM_020448	4	5
NM_020448	6	7
NM_020448	7	8
NM_020448	9	10
NM_020448	10	11
NM_020453	8	9
NM_020453	18	19
NM_020455	20	21
NM_020455	22	23
NM_020470	6	7
NM_020485	4	5
NM_020659	2	3
NM_020689	3	4
NM_020689	9	10
NM_020689	16	17
NM_020708	4	5
NM_020708	6	7
NM_020708	10	11
NM_020895	17	18
NM_021007	14	15
NM_021007	16	17
NM_021082	2	3
NM_021094	2	3
NM_021094	12	13
NM_021095	4	5
NM_021095	6	7
NM_021095	10	11
NM_021095	11	12
NM_021096	6	7
NM_021096	7	8
NM_021096	12	13
NM_021096	13	14
NM_021096	20	21
NM_021097	9	10
NM_021098	7	8
NM_021098	8	9
NM_021098	12	13
NM_021098	20	21
NM_021101	2	3
NM_021116	12	13
NM_021153	11	12
NM_021161	5	6
NM_021201	3	4
NM_021227	1	2
NM_021248	10	11
NM_021267	4	5
NM_021614	4	5
NM_021624	1	2
NM_021634	15	16
NM_021735	4	5
NM_021735	6	7
NM_021736	4	5
NM_021736	6	7
NM_021737	4	5
NM_021737	6	7
NM_021815	2	3
NM_021815	5	6
NM_021815	6	7
NM_021903	15	16
NM_021904	19	20
NM_021950	3	4
NM_021977	9	10
NM_022058	21	22
NM_022068	10	11
NM_022075	2	3
NM_022089	13	14
NM_022121	2	3
NM_022127	5	6
NM_022127	6	7
NM_022152	5	6
NM_022152	7	8
NM_022169	11	12
NM_022349	3	4
NM_022369	3	4
NM_022369	11	12
NM_022444	3	4
NM_022450	16	17
NM_022458	7	8
NM_022458	11	12
NM_022458	13	14
NM_022478	11	12
NM_022726	5	6
NM_022736	4	5
NM_022736	13	14
NM_022737	6	7
NM_022737	7	8
NM_022744	7	8
NM_022754	7	8
NM_022754	9	10
NM_022773	1	2
NM_022773	6	7
NM_022786	3	4
NM_022825	3	4
NM_022900	11	12
NM_022900	15	16
NM_022900	17	18
NM_022902	2	3
NM_022902	7	8
NM_022902	10	11
NM_022911	5	6
NM_022911	7	8
NM_022918	5	6
NM_022918	10	11
NM_023035	16	17
NM_023035	23	24
NM_023035	29	30
NM_023035	35	36
NM_023927	11	12
NM_023943	4	5
NM_023945	2	3
NM_023948	4	5
NM_024021	3	4
NM_024055	2	3
NM_024074	5	6
NM_024079	9	10
NM_024085	4	5
NM_024090	2	3
NM_024105	4	5
NM_024105	5	6
NM_024293	5	6
NM_024295	3	4
NM_024295	6	7
NM_024311	6	7
NM_024311	10	11
NM_024311	11	12
NM_024311	13	14
NM_024315	2	3
NM_024421	13	14
NM_024422	13	14
NM_024423	13	14
NM_024490	7	8
NM_024490	17	18
NM_024522	3	4
NM_024531	4	5
NM_024551	4	5
NM_024599	17	18
NM_024628	4	5
NM_024628	6	7
NM_024628	7	8
NM_024759	3	4
NM_024759	5	6
NM_024759	6	7
NM_024759	9	10
NM_024780	14	15
NM_024789	6	7
NM_024795	1	2
NM_024843	1	2
NM_024843	2	3
NM_024847	14	15
NM_024888	6	7
NM_024956	13	14
NM_024959	3	4
NM_024959	10	11
NM_024959	14	15
NM_025124	4	5
NM_025124	6	7
NM_025153	6	7
NM_025181	7	8
NM_025181	8	9
NM_025181	9	10
NM_025243	3	4
NM_025257	18	19
NM_025257	19	20
NM_030571	4	5
NM_030571	6	7
NM_030650	4	5
NM_030657	3	4
NM_030657	4	5
NM_030755	4	5
NM_030779	6	7
NM_030782	7	8
NM_030782	13	14
NM_030783	9	10
NM_030789	3	4
NM_030789	6	7
NM_030789	8	9
NM_030807	5	6
NM_030807	11	12
NM_030922	4	5
NM_030922	5	6
NM_030927	8	9
NM_030958	9	10
NM_030969	5	6
NM_030971	9	10
NM_031301	3	4
NM_031301	5	6
NM_031418	14	15
NM_031442	2	3
NM_031457	3	4
NM_031457	5	6
NM_031891	10	11
NM_031896	3	4
NM_031896	4	5
NM_031920	2	3
NM_031952	4	5
NM_032016	3	4
NM_032038	4	5
NM_032119	82	83
NM_032119	83	84
NM_032119	84	85
NM_032119	87	88
NM_032121	5	6
NM_032121	7	8
NM_032125	1	2
NM_032148	4	5
NM_032148	7	8
NM_032148	9	10
NM_032219	1	2
NM_032219	3	4
NM_032219	8	9
NM_032276	3	4
NM_032295	4	5
NM_032295	5	6
NM_032312	5	6
NM_032323	2	3
NM_032323	3	4
NM_032326	8	9
NM_032327	8	9
NM_032431	5	6
NM_032431	6	7
NM_032431	7	8
NM_032483	5	6
NM_032513	3	4
NM_032551	3	4
NM_032558	4	5
NM_032564	2	3
NM_032565	1	2
NM_032571	12	13
NM_032591	1	2
NM_032591	4	5
NM_032591	5	6
NM_032591	8	9
NM_032591	10	11
NM_032591	11	12
NM_032597	2	3
NM_032604	5	6
NM_032634	8	9
NM_032634	9	10
NM_032635	2	3
NM_032635	4	5
NM_032635	6	7
NM_032646	2	3
NM_032718	1	2
NM_032744	1	2
NM_032744	2	3
NM_032744	3	4
NM_032787	12	13
NM_032787	15	16
NM_032793	4	5
NM_032793	8	9
NM_032793	9	10
NM_032793	10	11
NM_032794	18	19
NM_032794	19	20
NM_032802	13	14
NM_032803	3	4
NM_032803	7	8
NM_032803	9	10
NM_032803	11	12
NM_032824	11	12
NM_032824	12	13
NM_032826	6	7
NM_032842	3	4
NM_032928	2	3
NM_032928	3	4
NM_032970	6	7
NM_033055	3	4
NM_033055	8	9
NM_033125	4	5
NM_033125	7	8
NM_033161	2	3
NM_033161	3	4
NM_033200	2	3
NM_033200	5	6
NM_033226	3	4
NM_033272	8	9
NM_033300	14	15
NM_033347	1	2
NM_033347	2	3
NM_033348	1	2
NM_033419	3	4
NM_033419	6	7
NM_033420	1	2
NM_033420	6	7
NM_033450	12	13
NM_033455	1	2
NM_033504	2	3
NM_033518	6	7
NM_033542	3	4
NM_033557	5	6
NM_033646	11	12
NM_052831	11	12
NM_052831	12	13
NM_052832	4	5
NM_052832	6	7
NM_052859	5	6
NM_052867	8	9
NM_052867	14	15
NM_052867	25	26
NM_052885	1	2
NM_052885	5	6
NM_052885	8	9
NM_052934	5	6
NM_052934	7	8
NM_052944	7	8
NM_052944	8	9
NM_052961	5	6
NM_052995	2	3
NM_053054	5	6
NM_054020	5	6
NM_054027	3	4
NM_054027	4	5
NM_054027	8	9
NM_057159	4	5
NM_078470	4	5
NM_078470	6	7
NM_078470	8	9
NM_078481	16	17
NM_078483	10	11
NM_080282	8	9
NM_080282	26	27
NM_080282	28	29
NM_080283	7	8
NM_080283	25	26
NM_080283	27	28
NM_080284	7	8
NM_080284	25	26
NM_080284	27	28
NM_080476	3	4
NM_080476	6	7
NM_080476	11	12
NM_080546	2	3
NM_080546	6	7
NM_080546	7	8
NM_080546	8	9
NM_080546	13	14
NM_080652	4	5
NM_080751	16	17
NM_080866	6	7
NM_080921	21	22
NM_080922	23	24
NM_130465	7	8
NM_130783	7	8
NM_133492	2	3
NM_134263	5	6
NM_134263	7	8
NM_134266	4	5
NM_134266	6	7
NM_134325	5	6
NM_134325	7	8
NM_134426	5	6
NM_134426	7	8
NM_134431	4	5
NM_134431	14	15
NM_138295	43	44
NM_138295	50	51
NM_138295	53	54
NM_138317	3	4
NM_138318	3	4
NM_138326	6	7
NM_138328	6	7
NM_138328	8	9
NM_138341	11	12
NM_138385	1	2
NM_138410	1	2
NM_138460	1	2
NM_138460	3	4
NM_138461	2	3
NM_138501	9	10
NM_138501	12	13
NM_138570	7	8
NM_138617	3	4
NM_138618	4	5
NM_138691	21	22
NM_138718	5	6
NM_138727	2	3
NM_138786	2	3
NM_138788	4	5
NM_138799	2	3
NM_138929	2	3
NM_139015	4	5
NM_139015	7	8
NM_139015	9	10
NM_139022	7	8
NM_139030	7	8
NM_139075	3	4
NM_139075	9	10
NM_139075	16	17
NM_139075	18	19
NM_139173	3	4
NM_139173	4	5
NM_139177	3	4
NM_139177	6	7
NM_139179	3	4
NM_139202	2	3
NM_139202	8	9
NM_139280	3	4
NM_139318	7	8
NM_139319	9	10
NM_139321	25	26
NM_144565	5	6
NM_144579	6	7
NM_144579	9	10
NM_144579	10	11
NM_144582	2	3
NM_144599	2	3
NM_144599	3	4
NM_144632	4	5
NM_144633	5	6
NM_144633	6	7
NM_144633	8	9
NM_144638	2	3
NM_144649	8	9
NM_144673	3	4
NM_144686	13	14
NM_144707	3	4
NM_144726	2	3
NM_144726	9	10
NM_144985	10	11
NM_145068	14	15
NM_145169	2	3
NM_145169	3	4
NM_145169	4	5
NM_145169	6	7
NM_145187	3	4
NM_145188	3	4
NM_145189	3	4
NM_145190	3	4
NM_145305	2	3
NM_145305	4	5
NM_145731	2	3
NM_145731	3	4
NM_145738	2	3
NM_145738	3	4
NM_145811	3	4
NM_145811	4	5
NM_145814	3	4
NM_145867	3	4
NM_145913	2	3
NM_145913	4	5
NM_145913	8	9
NM_145913	9	10
NM_147147	2	3
NM_148920	5	6
NM_148960	2	3
NM_148975	3	4
NM_152296	18	19
NM_152310	3	4
NM_152311	2	3
NM_152313	10	11
NM_152341	1	2
NM_152351	11	12
NM_152353	2	3
NM_152353	3	4
NM_152369	5	6
NM_152369	6	7
NM_152369	7	8
NM_152369	12	13
NM_152386	2	3
NM_152390	3	4
NM_152391	1	2
NM_152391	2	3
NM_152468	14	15
NM_152487	4	5
NM_152487	5	6
NM_152494	3	4
NM_152494	4	5
NM_152494	5	6
NM_152495	5	6
NM_152527	2	3
NM_152527	3	4
NM_152529	3	4
NM_152529	5	6
NM_152529	6	7
NM_152529	8	9
NM_152529	12	13
NM_152529	13	14
NM_152672	3	4
NM_152681	3	4
NM_152681	4	5
NM_152685	2	3
NM_152685	6	7
NM_152685	11	12
NM_152697	21	22
NM_152697	22	23
NM_152713	4	5
NM_152713	10	11
NM_152778	3	4
NM_152778	5	6
NM_152778	6	7
NM_152834	2	3
NM_152850	9	10
NM_152850	10	11
NM_152851	3	4
NM_152852	3	4
NM_152866	4	5
NM_152867	3	4
NM_152908	2	3
NM_152908	5	6
NM_152908	10	11
NM_152908	11	12
NM_152908	13	14
NM_152916	16	17
NM_152917	15	16
NM_152918	14	15
NM_152919	17	18
NM_152920	16	17
NM_152921	15	16
NM_153002	6	7
NM_153187	7	8
NM_153274	2	3
NM_153276	6	7
NM_153277	6	7
NM_153278	6	7
NM_153279	7	8
NM_153321	4	5
NM_153322	3	4
NM_153354	5	6
NM_153355	5	6
NM_153357	1	2
NM_153357	2	3
NM_153365	5	6
NM_153365	11	12
NM_153365	12	13
NM_153369	3	4
NM_153611	4	5
NM_153646	3	4
NM_153646	16	17
NM_153647	3	4
NM_153647	16	17
NM_153648	3	4
NM_153648	16	17
NM_153681	1	2
NM_153704	20	21
NM_153704	21	22
NM_153811	4	5
NM_153823	4	5
NM_153823	5	6
NM_153826	10	11
NM_153837	9	10
NM_153837	11	12
NM_153840	5	6
NM_170665	3	4
NM_170665	15	16
NM_170682	1	2
NM_170683	1	2
NM_170776	9	10
NM_170776	11	12
NM_170782	4	5
NM_172056	7	8
NM_172057	3	4
NM_172095	5	6
NM_172096	5	6
NM_172109	5	6
NM_172109	6	7
NM_172163	5	6
NM_172163	6	7
NM_172230	5	6
NM_172230	6	7
NM_172230	7	8
NM_172232	7	8
NM_172232	27	28
NM_172346	7	8
NM_172351	10	11
NM_172352	9	10
NM_172353	9	10
NM_172354	10	11
NM_172355	9	10
NM_172356	9	10
NM_172357	8	9
NM_172359	11	12
NM_172360	10	11
NM_172361	8	9
NM_172362	7	8
NM_172375	7	8
NM_172376	7	8
NM_172386	7	8
NM_172386	25	26
NM_172386	27	28
NM_173039	1	2
NM_173039	2	3
NM_173076	24	25
NM_173076	42	43
NM_173076	45	46
NM_173092	7	8
NM_173162	7	8
NM_173179	4	5
NM_173201	3	4
NM_173201	8	9
NM_173201	16	17
NM_173488	1	2
NM_173495	2	3
NM_173512	6	7
NM_173633	8	9
NM_173633	12	13
NM_173653	1	2
NM_173653	4	5
NM_173653	8	9
NM_173688	4	5
NM_173812	2	3
NM_173812	9	10
NM_173834	6	7
NM_173853	2	3
NM_173854	5	6
NM_173854	7	8
NM_173854	8	9
NM_173854	10	11
NM_173872	4	5
NM_174873	1	2
NM_174873	10	11
NM_174878	2	3
NM_174953	15	16
NM_174954	15	16
NM_174955	15	16
NM_174956	15	16
NM_174956	16	17
NM_174957	15	16
NM_174958	15	16
NM_174958	16	17
NM_174959	6	7
NM_174959	7	8
NM_175940	15	16
NM_175940	28	29
NM_176787	22	23
NM_176787	27	28
NM_176895	5	6
NM_177414	2	3
NM_177414	3	4
NM_177453	2	3
NM_177526	5	6
NM_177543	2	3
NM_177543	5	6
NM_177550	9	10
NM_177967	3	4
NM_177980	12	13
NM_177986	12	13
NM_177998	5	6
NM_178126	5	6
NM_178128	2	3
NM_178160	3	4
NM_178160	6	7
NM_178175	2	3
NM_178233	6	7
NM_178234	5	6
NM_178234	7	8
NM_178498	2	3
NM_178498	4	5
NM_178527	9	10
NM_178527	17	18
NM_178562	7	8
NM_178566	4	5
NM_178580	3	4
NM_178580	6	7
NM_178580	8	9
NM_178581	3	4
NM_178581	6	7
NM_178581	8	9
NM_178818	3	4
NM_178826	13	14
NM_178826	15	16
NM_178833	4	5
NM_178858	3	4
NM_178858	8	9
NM_178858	10	11
NM_178862	2	3
NM_178867	8	9
NM_178868	1	2
NM_180989	6	7
NM_180991	1	2
NM_180991	11	12
NM_181297	1	2
NM_181298	1	2
NM_181299	1	2
NM_181300	1	2
NM_181301	1	2
NM_181336	6	7
NM_181472	1	2
NM_181500	21	22
NM_181521	3	4
NM_181640	2	3
NM_181644	3	4
NM_181644	6	7
NM_181719	8	9
NM_181744	1	2
NM_181744	2	3
NM_181746	2	3
NM_181774	9	10
NM_181776	9	10
NM_181783	5	6
NM_181790	3	4
NM_181797	7	8
NM_181797	8	9
NM_181798	6	7
NM_181798	7	8
NM_181841	6	7
NM_181841	18	19
NM_182538	3	4
NM_182541	3	4
NM_182548	1	2
NM_182551	3	4
NM_182553	5	6
NM_182580	2	3
NM_182611	15	16
NM_182611	17	18
NM_182614	2	3
NM_182632	2	3
NM_182728	6	7
NM_182767	2	3
NM_182833	3	4
NM_182838	3	4
NM_182848	2	3
NM_182977	11	12
NM_182977	12	13
NM_183233	7	8
NM_183233	8	9
NM_194255	3	4
NM_194291	4	5
NM_194298	2	3
NM_194298	3	4
NM_194298	4	5
NM_194442	11	12
NM_194442	13	14
NM_198043	7	8
NM_198044	7	8
NM_198046	9	10
NM_198056	5	6
NM_198056	6	7
NM_198056	16	17
NM_198056	27	28
NM_198123	1	2
NM_198207	4	5
NM_198277	11	12
NM_198277	12	13
NM_198277	15	16
NM_198277	16	17
NM_198336	2	3
NM_198376	6	7
NM_198376	7	8
NM_198376	11	12
NM_198376	19	20
NM_198377	6	7
NM_198377	7	8
NM_198377	11	12
NM_198377	19	20
NM_198378	6	7
NM_198378	7	8
NM_198378	11	12
NM_198378	20	21
NM_198379	6	7
NM_198379	7	8
NM_198379	11	12
NM_198379	19	20
NM_198380	6	7
NM_198380	7	8
NM_198380	11	12
NM_198380	20	21
NM_198382	6	7
NM_198382	7	8
NM_198382	11	12
NM_198382	19	20
NM_198383	6	7
NM_198383	7	8
NM_198383	11	12
NM_198383	19	20
NM_198384	6	7
NM_198384	7	8
NM_198384	11	12
NM_198384	20	21
NM_198385	6	7
NM_198385	7	8
NM_198385	11	12
NM_198385	20	21
NM_198386	6	7
NM_198386	7	8
NM_198386	11	12
NM_198386	20	21
NM_198387	6	7
NM_198387	7	8
NM_198387	11	12
NM_198387	19	20
NM_198388	6	7
NM_198388	7	8
NM_198388	11	12
NM_198388	19	20
NM_198396	6	7
NM_198396	7	8
NM_198396	11	12
NM_198396	19	20
NM_198397	6	7
NM_198397	7	8
NM_198397	11	12
NM_198397	20	21
NM_198402	1	2
NM_198402	2	3
NM_198402	6	7
NM_198406	4	5
NM_198447	2	3
NM_198531	10	11
NM_198531	12	13
NM_198531	24	25
NM_198531	25	26
NM_198531	27	28
NM_198560	2	3
NM_198563	6	7
NM_198827	20	21
NM_198827	22	23
NM_198857	6	7
NM_198902	5	6
NM_198999	6	7
NM_198999	8	9
NM_199000	1	2
NM_199329	4	5
NM_199344	2	3
NM_199344	4	5
NM_199344	6	7
NM_199478	6	7
NM_201428	4	5
NM_201428	5	6
NM_201430	4	5
NM_201524	12	13
NM_201524	14	15
NM_201525	11	12
NM_201525	13	14
NM_201566	1	2
NM_201574	20	21
NM_201636	2	3
NM_201651	5	6
NM_203316	7	8
NM_203327	5	6
NM_203327	14	15
NM_203444	2	3
NM_203444	3	4
NM_203444	6	7
NM_203445	2	3
NM_203473	3	4
NM_203474	2	3
NM_203475	2	3
