# Supplementary material for: Creation and disruption of protein features by alternative splicing - a novel mechanism to modulate function
Source: Genome Biol. 2005 Jun 22;6(7):R58. doi: 10.1186/gb-2005-6-7-r58 (PMC1175989; doi:10.1186/gb-2005-6-7-r58)
Supplement: Additional File 2 — ESTs/RefSeqs and if available their tissue/library source for the described examples [file gb-2005-6-7-r58-s2.txt]

Additional datafile 2

The file shows the EST/RefSeq count for the examples in the order as the appear in the paper. 
Information about non-cancer related tissues or libraries is given for the first 10 entries. 
Comments are in [...].


--------------------------------------------------------------
DIABLO TM domain
exon inclusion:
   2 RefSeqs (NM_019887, NM_138930)
   82 ESTs
      BX361916 cancer       
      AL527764 cancer 
      CF455926 /tissue_type="Peripheral Nervous system" /clone_lib="Lupski_anterior_horn"
      BU561475 NIH_MGC_82, testis
      BU539519 cancer 
      AK024768 /cell_type="primary smooth muscle cells of human coronary artery"  /clone_lib="CAS"
      CN357816 /tissue_type="embryonic stem cells, cell lines H1, H7, and H9" /clone_lib="GRN_ES"
      BQ218693 cancer 
      BQ071343 cancer 
      BQ071045 cancer 
      AA303823
      AF262240
      AL556377
      AW161050
      AW238830
      AW372346
      AY404751
      BC011909
      BC046209
      BE791785
      BE907823
      BF309577
      BF528325
      BF529544
      BF724196
      BF791001
      BF978976
      BG539839
      BG687640
      BG698550
      BG721839
      BG828196
      BI116433
      BI251944
      BI255914
      BI334702
      BI559395
      BI561125
      BI562083
      BI601422
      BI754131
      BI764233
      BM557410
      BM832648
      BQ055396
      BQ067369
      BQ069475
      BQ216402
      BQ431952
      BQ898393
      BU189367
      BU539363
      BU849578
      BX325302
      BX350561
      BX473583
      CA487367
      CA841360
      CB110613
      CB113242
      CB125823
      CB131011
      CB150576
      CB151628
      CD050354
      CD298902
      CD512852
      CK902913
      CN357800
      CN357801
      CN357803
      CN357806
      CN357808
      CN357809
      CN357813
      CN357815
      CR596276
      CR598154
      CR598498
      CR612340
      CR621745
      CV028508

exon skipping:
   1 RefSeq (NM_138929)
   9 ESTs
      AY313210 no tissue information
      AK057778 /tissue_type="cerebellum" /clone_lib="CBL"
      CA489123 cancer
      BF724951 /tissue_type="Iris" /clone_lib="Human Iris cDNA (Un-normalized, unamplified):BX"
      BE766775 cancer
      AW247557 cancer
      BP339822 /tissue_type="spleen" /clone_lib="Sugano cDNA library, spleen"
      BE265295 cancer
      BE264417 cancer


--------------------------------------------------------------
DPP8 TM domain
exon inclusion:
   1 RefSeq (NM_197961)
   4 ESTs
      BC030688 /tissue_type="Testis" /clone_lib="NIH_MGC_97"
      AK027826 /tissue_type="placenta" /clone_lib="PLACE1"
      CN427234 /tissue_type="embryonic stem cell, retinoic acid and mitogen-treated hES cell line H7" /clone_lib="GRN_PRENEU"
      BG403555 cancer 

exon skipping:
   1 RefSeq (NM_017743)
   3 ESTs
      AK000290 cancer        
      CR609512 cancer        
      AF221636 /tissue_type="placenta" /clone_lib="lambdaTripleExTM: Clontech"


--------------------------------------------------------------
COX7A TM domain [rare splice form, only observed in testis but in 2 libraries]
with the insert (alternative donor):
   2 ESTs
      BP369340 /tissue_type="testis" /clone_lib="Sugano cDNA library, testis"
      BU570379 /clone_lib="NIH_MGC_82" testis

without the insert (alternative donor):
   1 RefSeq (NM_001865)
   469 ESTs
      CR610116 /tissue_type="Placenta Cot 25-normalized"
      BP379589 /tissue_type="uterus" /clone_lib="Sugano cDNA library, uterus"
      BP371546 /tissue_type="testis" /clone_lib="Sugano cDNA library, testis"
      BP371440 /tissue_type="testis" /clone_lib="Sugano cDNA library, testis"
      BP371072 /tissue_type="testis" /clone_lib="Sugano cDNA library, testis"
      BP370535 /tissue_type="testis" /clone_lib="Sugano cDNA library, testis"
      BP370410 /tissue_type="testis" /clone_lib="Sugano cDNA library, testis"
      BP370089 /tissue_type="testis" /clone_lib="Sugano cDNA library, testis"
      BP370049 /tissue_type="testis" /clone_lib="Sugano cDNA library, testis"
      BP318786 /tissue_type="pericardium" /clone_lib="Sugano cDNA library, pericardium"
      BP298627 /cell_type="macrophage" /clone_lib="Sugano cDNA library, macrophage"
      AV756153
      AV735298
      AV716195
      AV715680
      AV713730
      BP369502
      BP369429
      BP369371
      BP369035
      BP328796
      BP328496
      BP328283
      BP262115
      BP261775
      BP258234
      BP223950
      BP223449
      BP211374
      BP210401
      BP209104
      AJ711789
      AJ711781
      AJ711675
      AJ711364
      AJ710084
      AJ707151
      BX361362
      CN367812
      CN367811
      CN367810
      CN367808
      CN367807
      CN367806
      CN367805
      CN367804
      CK821341
      BX956596
      CK299882
      CK005017
      CF529858
      CF529469
      CF528633
      AJ574042
      CF130177
      CF124826
      CF124050
      CD693184
      BX483405
      CD639551
      CD520477
      CD512042
      CD511477
      CD387511
      CD385304
      CD356858
      CD356653
      CD249540
      CD249511
      CD248126
      CD247910
      CD247075
      CD239937
      CD239656
      CD239003
      CD238782
      CD238770
      CD238693
      CD238491
      CD238322
      CD238295
      CD238234
      CD237891
      CD237376
      CD237091
      CD176946
      CD176889
      CD175920
      CD175437
      CD174736
      CD174509
      CD173391
      CD109197
      CD108239
      CD107184
      CD105793
      CD102214
      CD102102
      CD000502
      CB998710
      CB990771
      CB986148
      CB158196
      CB145598
      CB145077
      CB142534
      CB139775
      CB122846
      CB113538
      CB113309
      CB106716
      BX094296
      CB050834
      CA849119
      CA848936
      CA437516
      CA336402
      CA335821
      CA334779
      BU963812
      BU963624
      BU963614
      BU963405
      BU963362
      BU963275
      BU960970
      BU960926
      BU960628
      BU960616
      BU960399
      BU960262
      BU959997
      BU959614
      BU955668
      BU955438
      BU954814
      BU954290
      BU954013
      BU954000
      BU953872
      BU953605
      BU953250
      BU943610
      BU943192
      BU942937
      BU941490
      BU940224
      BU935426
      BU935029
      BU934839
      BU934345
      BU933492
      BU930770
      BU928718
      BU927831
      BU927808
      BU927672
      BU861322
      BU858987
      BU858844
      BU858557
      BU858345
      BU858334
      BU857843
      BU853088
      BU849282
      BU603625
      BU603193
      BU602952
      BU601599
      BU601222
      BU600213
      BU597195
      BU595775
      BU595491
      BU590291
      BU589952
      BU589616
      BU588830
      BU588578
      BU588391
      BU587482
      BU587396
      BU570885
      BU570557
      BU570452
      BU567542
      BU567085
      BU567074
      BU566579
      BU566235
      BU565499
      BU565403
      BU564888
      BU564659
      BU564625
      BU564461
      BU540116
      BU537304
      BU537136
      BU536841
      BU536778
      BU536748
      BU536223
      BU535318
      BU535179
      BU533505
      BU533431
      BU533371
      BU533365
      BU533314
      BU533294
      BU532794
      BU532767
      BU532637
      BU532257
      BU532123
      BU532081
      BU531821
      BU531722
      BU517264
      BU506527
      BU502361
      BU198470
      BU170524
      BU164755
      BU160078
      BU069700
      BQ923400
      BQ893596
      BQ684209
      BQ677004
      BQ675372
      BQ438686
      BQ276578
      BQ214619
      BQ186758
      BQ185590
      BQ053608
      BQ017941
      BQ013730
      BQ012048
      BQ010731
      BM931720
      BM930128
      BM916505
      BM888350
      BM856095
      BM850329
      BM847415
      BM825228
      BM793452
      BM785087
      BM799934
      BM767346
      BM766953
      BM749462
      BM740538
      BM684755
      BM675524
      BM556743
      BM548471
      BM476373
      BM473511
      BM465597
      BM314310
      BI868514
      BI827074
      BI597917
      BI546707
      BI193249
      BG944679
      BG944090
      BG944081
      BG941593
      BG941452
      BG939928
      BG771331
      BG722107
      BG717593
      BG703284
      BG703237
      BG682270
      BG779598
      BG777981
      BG776027
      BG621404
      BG610955
      BG569495
      BG546846
      BG528814
      BG505026
      BG502279
      BG500622
      BG500042
      BG494102
      BG485345
      BG435391
      BG291563
      BG215404
      BG214379
      BG211660
      BG206051
      BG203329
      BG199177
      BG195112
      BG195111
      BG193076
      BG191503
      BG190009
      BG186298
      BG185748
      BG183660
      BG109377
      BG109219
      BG107292
      BF970534
      BF796816
      BF725549
      BF701505
      BF691499
      BF691242
      BF679387
      BF678405
      BF677783
      BF572404
      BF445123
      BF375925
      BF213529
      BF213049
      BF212703
      BF212331
      BF210089
      AU122966
      AV764311
      AV764305
      AV763141
      AV762260
      AV760448
      AV757826
      AV756422
      AV755851
      AV755159
      AV753929
      AV744865
      AV743598
      AV743565
      AV742266
      AV733675
      AV732867
      AV729378
      AV723082
      AV722055
      AV718281
      AV717579
      AV716968
      AV715844
      AV714798
      AV713530
      AV713519
      AV713506
      AV713421
      AV710783
      BF028403
      BE879208
      BE876211
      BE792981
      BE787294
      BE785933
      BE782079
      BE537768
      BE440075
      BE393855
      BE393456
      BE257789
      BE253058
      AW769902
      AW406177
      AW340963
      AW238527
      AL038998
      AI864564
      AI720095
      F36922
      F34194
      F32801
      F31316
      F30580
      F24131
      AI623552
      AI523166
      AI475095
      AI360279
      AI310723
      AI308818
      AI300533
      AI279469
      AI247956
      AI199703
      AI147379
      AI123911
      AI089285
      AI088946
      AI087827
      AI034321
      AI028134
      AI021979
      AI002403
      AA978033
      AA947616
      AA903623
      AA863390
      AA861546
      AA860655
      AA722022
      AA708702
      AA708693
      AA642519
      AA594764
      AA577176
      AA573454
      AA569856
      AA563616
      AA557957
      AA531071
      AA527894
      AA525082
      AA522583
      AA506590
      AA493151
      AA484591
      AA452437
      AA384259
      AA320590
      AA314810
      AA314809
      AA308232
      AA230173
      AA157524
      AA151427
      AA147684
      AA128138
      AA126991
      AA071002
      AA070623
      AA069939
      AA034192
      C03789
      W88910
      W86858
      W78997
      W76191
      W72992
      W52548
      W45681
      W44418
      W17212
      W02173
      N89715
      N66251
      N41886
      H98226
      R94780
      D55268
      AV682781
      AV749983
      F21549
      CD238968
      X15822


--------------------------------------------------------------
RHCE TM domain [exon skipping variant is only represented by a RefSeq]
exon inclusion:
   2 RefSeqs (NM_138618, NM_020485)
   2 ESTs
      AB049753 no tissue information
      AB030388 no tissue information

exon skipping:
   1 RefSeq (NM_138617)


--------------------------------------------------------------
NM_014738 TM domain
with intron retention:
   4 ESTs
      AK094864 cancer       
      AF070545 /tissue_type="brain" /clone_lib="1NIB"
      CN307649 /tissue_type="embryonic stem cells, embryoid bodies derived from H1, H7 and H9 cells" /clone_lib="GRN_EB"
      BM693684 /tissue_type="lens" /clone_lib="UI-E-DW1"

without intron retention:
   1 RefSeq (NM_014738)
   21 ESTs
      BX350523 cancer       
      BM805529 /tissue_type="hippocampus" /clone_lib="NIH_MGC_124"
      CD515563 /tissue_type="White Matter" /clone_lib="NIH_MGC_181"
      BM925976 /clone_lib="NIH_MGC_114" brain
      BM804031 cancer
      BI906720 /tissue_type="leukocyte" /clone_lib="NIH_MGC_118"
      BI768115 /clone_lib="NIH_MGC_122" /note="Organ: pooled lung and spleen;
      BP300041 /clone_lib="Sugano cDNA library, macrophage"
      BQ428394 cancer
      BG742563 /clone_lib="NCI_CGAP_Skn3" /note="Organ: skin;
      CN307650
      BU194511
      BF313149
      AU118765
      CF131501
      H51466
      BC042942
      CR936809
      AK128508
      D83779
      BC045540


--------------------------------------------------------------
NM_152672 TM domain [with-insert splice form is only represented by two cancer-related ESTs]
with the insert (alternative acceptor):
   2 ESTs (cancer)
      CF147426 /tissue_type="CNCAP(3)T-225 cell line" /clone_lib="NIH_MGC_210" prostate
      CF147313 /tissue_type="CNCAP(3)T-225 cell line" /clone_lib="NIH_MGC_210" prostate

without the insert (alternative acceptor):
   1 RefSeq (NM_152672)
   4 ESTs
      AY194243 /tissue_type="liver"
      AK172837 /tissue_type="human small intestine" /clone_lib="HSI"
      CB163816 /clone_lib="L17N670205n1" liver
      AW860285 cancer


--------------------------------------------------------------
CCL14 glycosylation site
exon inclusion:
   2 RefSeqs (NM_032962, NM_004167)
   2 ESTs
      AA612866 cancer
      Z70293 /tissue_type="liver" /clone_lib="PCR fragments"

exon skipping:
   3 RefSeqs (NM_032964, NM_032963, NM_004166)
   51 ESTs
      AJ709798 /tissue_type="heart" /clone_lib="CMPD01"       
      BC038289 /tissue_type="Pancreas, Spleen, adult pooled" /clone_lib="NIH_MGC_120"
      BC045165 /tissue_type="Pancreas, Spleen, adult pooled" /clone_lib="NIH_MGC_120"
      BI837839 NIH_MGC_120, liver and spleen
      BM677878 /tissue_type="fetal eyes, lens, eye anterior segment,optic nerve, retina, Retina Foveal and Macular, RPE and Choroid" /clone_lib="UI-E-EJ0"
      BM679892 /tissue_type="fetal eyes, lens, eye anterior segment,optic nerve, retina, Retina Foveal and Macular, RPE and Choroid" /clone_lib="UI-E-EJ0"
      CF595545 cancer
      CK300971 /tissue_type="fetal eyes, lens, eye anterior segment,optic nerve, retina, Retina Foveal and Macular, RPE and Choroid" /clone_lib="UI-E-EJ1"
      Z70292 /tissue_type="liver" /clone_lib="PCR fragments"
      AA034386 /clone_lib="Soares_pregnant_uterus_NbHPU"
      AA297516
      AA298868
      AA298977
      AA298978
      AA550792
      AA658162
      AA676527
      AA989611
      AI144368
      AI248745
      AI291529
      AI336361
      AI620825
      AI674526
      AI703204
      AI707519
      AI720438
      AI833015
      AI935058
      AW117461
      AW514207
      BF195108
      BI832940
      BI833874
      BI835818
      BI836019
      BI837334
      BI837652
      BI837670
      BM725456
      BM728235
      BQ186446
      CD618108
      CD618109
      CD634577
      CD634578
      H22089
      R08312
      R99672
      W61220
      Z49270


--------------------------------------------------------------
CDK5 phosphorylation site [rare splice form is only represented by one cancer-related EST]
with the insert (alternative acceptor):
   1 EST (cancer)
      BU529114 /tissue_type="epidermoid carcinoma, cell line"
       
without the insert (alternative acceptor):
   1 RefSeq (NM_004935)
   49 ESTs
      BM041491 cancer
      BC005115 cancer
      BE382581 cancer
      BG119077 cancer
      CF128142 cancer
      H87204 /tissue_type="retina" /clone_lib="Soares retina N2b4HR"
      BX112764 /clone_lib="Soares_testis_NHT"
      AA482510 cancer
      AI589890 cancer
      AY049778 no tissue information
      AK026533 
      AA780266
      AY335696
      AY407424
      AY888641 
      AY889545 
      AY891155 
      AY892007 
      AY892008 
      AY893831 
      BE562925
      BE563495
      BE887508
      BF316057
      BF434699
      BG397188
      BG400654
      BG757858
      BG825471
      BG877089
      BI600976
      BI669825
      BM040737
      BM824556
      BQ673649
      BT006680
      BT008036
      BT020139 
      BU170417
      BU629839
      BX489021
      CA431641
      CB054785
      CB114175
      CB144453
      CR457041 
      CV025904
      L04658
      X66364
      

--------------------------------------------------------------
NM_144604 Pfam domain 
exon inclusion:
   3 ESTs (2 cancer)
      BQ439739 /tissue_type="melanotic melanoma" /clone_lib="NIH_MGC_72"
      BQ954105 /tissue_type="leiomyosarcoma" /clone_lib="NIH_MGC_71"
      AK056632 /tissue_type="brain" /clone_lib="OCBBF1"

exon skipping:
   1 RefSeq (NM_144604)
   13 ESTs
      BC050463 cancer
      BP330375 /tissue_type="rectum" /clone_lib="Sugano cDNA library, rectum"
      CN299704 /tissue_type="embryonic stem cells, DMSO-treated H9 cell line" /clone_lib="GRN_PREHEP"
      BQ927390 cancer
      BQ891735 cancer
      BQ690854 cancer
      BM792155 cancer
      BE408420 cancer
      CN299713 /tissue_type="embryonic stem cells, cell lines H1, H7, and H9" /clone_lib="GRN_ES"
      BU150264 /tissue_type="dorsal root ganglia" /clone_lib="Lupski_dorsal_root_ganglion"
      BP377849 /tissue_type="uterus" /clone_lib="Sugano cDNA library, uterus"
      BU196618 cancer
      BQ220264 cancer


--------------------------------------------------------------
PRSS25 Pfam domain 
with the insert (alternative acceptor):
   1 EST
      AF141306 /tissue_type="brain"

without the insert (alternative acceptor):
   2 RefSeqs (NM_013247, NM_145074)
   12 ESTs
      AF184911 /tissue_type="kidney"
      AF020760 cancer
      AF141305 /tissue_type="brain"
      BC000096 cancer
      CR593199 cancer
      CR606695 /tissue_type="Fetal brain"
      CR611201 cancer
      CR611713 cancer
      CR624436 cancer
      BX390940 cancer
      BX342731 cancer
      AL580233 cancer


--------------------------------------------------------------
FOSL2 Pfam domain [3 ESTs from hlcc3 lib, 1 represents long splice form, 2 represent the shorter splice form]
with the insert (alternative acceptor):
   1 EST
     BX647822 /tissue_type="human retina" /clone_lib="686 (synonym: hlcc3). Vector pSport1_Sfi; host DH10B; sites SfiIA + SfiIB"

without the insert (alternative acceptor):
   1 RefSeq (NM_005253)
   15 ESTs
      BP252109 /cell_type="epithelial cell" /clone_lib="Sugano cDNA library, kidney epithelial cell"
      CR735263 cancer
      BU538259 cancer
      BQ278993 cancer
      AL707738 /clone_lib="686 (synonym: hlcc3)"
      AL700689 /clone_lib="686 (synonym: hlcc3)"
      BG680517 cancer
      BU153253 cancer
      BI907253 /tissue_type="leukocyte" /clone_lib="NIH_MGC_118"
      BI824869 /clone_lib="NIH_MGC_115" /note="Organ: pooled brain, lung, testis;"
      CA942758 /tissue_type="Purified pancreatic islet" /clone_lib="HR85 islet"
      X16706 /tissue_type="umbilical vein"
      AK055579 /tissue_type="lung" /clone_lib="HLUNG2"
      BC022791 cancer
      CR542262 /clone_lib="Human Full ORF Clones Gateway(TM) - RZPD"


--------------------------------------------------------------
NM_003622 Pfam domain 
exon inclusion:
   2 ESTs
      AB033056 /tissue_type="brain" /clone_lib="pBluescriptII SK plus"
      BC050281 /tissue_type="Brain, hippocampus" /clone_lib="NIH_MGC_95"

exon skipping:
   1 RefSeq (NM_003622)
   10 ESTs
      AF034802 no tissue information
      BC022873 cancer
      BC046159 cancer
      BP344635 /tissue_type="synovial membrane" /clone_lib="Sugano cDNA library, synovial membrane"
      CA952388 /tissue_type="Purified pancreatic islet" /clone_lib="HR85 islet"
      BU069306 /tissue_type="Purified pancreatic islet" /clone_lib="HR85 islet"
      BM272184 /tissue_type="Purified pancreatic islet" /clone_lib="HR85 islet"
      AW513915 cancer
      CN482018 /cell_type="pericytes" /clone_lib="Human primary human ocular pericytes. Unamplified (hw)"
      AW496805 cancer


--------------------------------------------------------------
NM_006832 Pfam domain 
exon inclusion:
   5 ESTs
      BX161467 /tissue_type="Placenta" /note="Cot 25-normalized~vector pCMVSPORT_6"
      AK091532 /tissue_type="brain" /clone_lib="FCBBF3"
      BX330544 /tissue_type="PLACENTA COT 25-NORMALIZED" /clone_lib="Homo sapiens PLACENTA COT 25-NORMALIZED"
      BI464761 /clone_lib="NIH_MGC_97" /note="Organ: testis;
      BF984771 cancer

exon skipping:
   1 RefSeq (NM_006832)
   14 ESTs
      Z24725 /cell_line="WI-38" /cell_type="fibroblast"
      AF443279 no tissue information
      BC011125 cancer
      BC017327 cancer
      CR624174 /tissue_type="Placenta Cot 25-normalized"
      CK002425 /tissue_type="Bulk tissue from Human Spinal cord" /clone_lib="NIH_MGC_227"
      CF597095 /tissue_type="Ovary" /clone_lib="NICHD_Hs_Ov1"
      BX346981 /tissue_type="PLACENTA COT 25-NORMALIZED" /clone_lib="Homo sapiens PLACENTA COT 25-NORMALIZED"
      BQ890012 /tissue_type="dorsal root ganglia" /clone_lib="Lupski_dorsal_root_ganglion"
      BI056094 /clone_lib="GN0281" /note="Organ: placenta_normal;"
      BG435558 /clone_lib="NIH_MGC_79" /note="Organ: placenta;
      AA319153 cancer
      BG398600 clone_lib="NIH_MGC_75" /note="Organ: kidney;
      AA372664 cancer


--------------------------------------------------------------
PQBP1 Pfam domain [rare splice form is only represented by one EST from normal tissue]
with the insert (alternative acceptor):
   1 EST
      BM692479 /tissue_type="Retina Foveal and Macular" /clone_lib="UI-E-CK1"
	
without the insert (alternative acceptor):
   3 RefSeqs (NM_144495,NM_005710,NM_144494)
   190 ESTs
      AJ005893 no tissue information
      AJ242829 no tissue information
      AB041833 no tissue information
      AB041834 no tissue information
      AB041835 no tissue information
      AB041836 no tissue information
      AB016533 cancer
      BC012358 cancer
      CR591501 cancer
      CR598805 cancer
      CR615668 cancer
      BP356665 cancer
      BP347487 /tissue_type="brain" /clone_lib="Sugano cDNA library, brain"
      BP248435 /tissue_type="kidney" /clone_lib="Sugano cDNA library, embryo kidney"
      BP246381 /tissue_type="kidney" /clone_lib="Sugano cDNA library, embryo kidney"
      BP244993 /tissue_type="kidney" /clone_lib="Sugano cDNA library, embryo kidney"
      BP244780 /tissue_type="kidney" /clone_lib="Sugano cDNA library, embryo kidney"
      BP235211 /tissue_type="coronary artery" /clone_lib="Sugano cDNA library, coronary artery endothelial cell"
      BX369697 cancer
      CN478647 /tissue_type="Human Lung Epithelial cells" /clone_lib="UI-CF-FN0"
      CN292769
      CN292768
      CN292767
      CN292766
      CN292762
      CN292761
      BX362311
      CF131150
      CD674767
      CD621051
      CD621046
      CD621045
      CD621044
      CD621043
      CB853263
      BX281807
      CB269907
      BU931997
      BU196666
      BU191583
      BU180847
      BU173851
      BU173687
      BU154278
      BU072999
      BQ941796
      BQ933443
      BQ897677
      BQ894485
      BQ690561
      BQ684504
      BQ680828
      BQ679751
      BQ674077
      BQ670990
      BQ437559
      BQ305317
      BQ276323
      BQ216868
      BQ069132
      BM917434
      BM916566
      BM912625
      BM894375
      BM850250
      BM829807
      BM824608
      BM824491
      BM821288
      BM797332
      BM794132
      BM787214
      BM785568
      BM810075
      BM706406
      BM705724
      BM685413
      BM556930
      BM553541
      BM480348
      BM469033
      BM458719
      BM423474
      BM051062
      BM009223
      BI912548
      BI869630
      BI859138
      BI858353
      BI858081
      BI818141
      BI770838
      BI601364
      BI518712
      BI223085
      BG770014
      BG768567
      BG765421
      BG765091
      BG764389
      BG762626
      BG755987
      BG697822
      BG681370
      BG479209
      BG479202
      BG471685
      BG394550
      BG284916
      BG255007
      BG166974
      BG113426
      BF972729
      BF796212
      BF725021
      BF686027
      BF529979
      BF342289
      BF086971
      BF034344
      BE903493
      BE903481
      BE901753
      BE787893
      BE744615
      BE734346
      BE562710
      BE560342
      BE396796
      BE396505
      BE394312
      BE390971
      BE387748
      BE386480
      BE281242
      BE280343
      BE278526
      BE278333
      BE275785
      BE264147
      BE263593
      BE314225
      BE262062
      AW160969
      AA570369
      AA341287
      AA180504
      BI115799
      BP356714
      BP231759
      CD621049
      CD621048
      CD621047
      CD389348
      CD051152
      CD048945
      BQ306646
      BQ305745
      BM846458
      BM821354
      BG475649
      BF529729
      BF313977
      BG333383
      BX355191
      BM724297
      BM010718
      BI199773
      BG771452
      BF525520
      BE790986
      BE267846
      W88687
      CN292765
      CD621054
      CD621053
      CD621052
      CD621042
      CD621041
      BM127707
      BI457933
      BG476730
      BG106553
      BF819554
      BF312856
      BF205447
      BE746460
      BE742989
      BE385548
      CF130815


--------------------------------------------------------------
MRPL27 Pfam domain [rare splice form is only represented by one cancer-related EST]
with the insert (alternative acceptor):
   1 EST (cancer)
      BQ028639 /tissue_type="Placenta Choriocarcinoma" /clone_lib="NCI_CGAP_Pl7"

without the insert (alternative acceptor):
   2 RefSeqs (NM_148570,NM_016504)
   106 ESTs
      AF151084 /cell_type="CD34+ stem cell" /tissue_type="umbilical cord blood"
      AB049647 no tissue information
      BC021986 cancer
      BC001066 cancer
      AJ713669 /tissue_type="bone marrow" /clone_lib="LKPD01"
      CN360567 /tissue_type="embryonic stem cells, DMSO-treated H9 cell line" /clone_lib="GRN_PREHEP"
      CF528019 /tissue_type="Placenta" /clone_lib="NCI_CGAP_Pl1"
      CF129795 cancer
      CF129518 cancer
      CD707398 tissue_type="normal nasopharynx" /clone_lib="human nasopharynx"
      CD697503
      CD385949
      CB995767
      CB992030
      CB991329
      CB109724
      BX092206
      CA941563
      CA941271
      CA748589
      CA440994
      CA306979
      BU950257
      BU944772
      BU682347
      BU602414
      BU600823
      BU598117
      BU594625
      BU539923
      BU508790
      BU502386
      BU173316
      BU169593
      BU163243
      BU151135
      BQ323345
      BQ306880
      BQ276586
      BQ225013
      BQ002567
      BM999869
      BM915675
      BM817802
      BM804786
      BM768910
      BM768466
      BI753339
      BI117976
      BG944456
      BG943731
      BG829493
      BG776987
      BG506149
      BG385999
      BG328180
      BG250504
      BF684450
      BF665678
      BF589351
      BF315576
      AV704454
      AV702534
      BE909700
      BE799435
      BE798450
      BE795596
      BE795003
      BE794927
      BE788136
      BE621915
      BE538456
      AW404642
      AW247091
      AW051303
      AI949608
      AI808171
      AI417410
      AI333419
      AI203946
      AI188724
      AI160442
      AI159779
      AA458523
      CB157799
      BU533887
      BQ004018
      BM840463
      BM685773
      BF515934
      AI675163
      AI147464
      AI088553
      CF128688
      CD699291
      CB121150
      CB110490
      CA308400
      BU950549
      BU599696
      BQ377273
      BQ316964
      AI149310
      W69555
      AI148793
      AI147633
      

--------------------------------------------------------------
PLEKHB1 Pfam domain [rare splice form is only represented by one EST from normal tissue]
with the insert (alternative acceptor):
   1 EST
      BE703269 /clone_lib="NN1111" /note="Organ: nervous_normal;"

without the insert (alternative acceptor):
   1 RefSeq (NM_021200)
   203 ESTs
      U89715 /tissue_type="retina"
      AF093249 /tissue_type="retina, brain"
      AF101054 /tissue_type="retina"
      AF100612 /tissue_type="retina; brain"
      BC008075 cancer
      AB209716 /tissue_type="brain"
      BP362723 /tissue_type="thalamus" /clone_lib="Sugano cDNA library, thalamus"
      BP362346 /tissue_type="thalamus" /clone_lib="Sugano cDNA library, thalamus"
      BP361768 /tissue_type="thalamus" /clone_lib="Sugano cDNA library, thalamus"
      BP360512 /tissue_type="thalamus" /clone_lib="Sugano cDNA library, thalamus"
      BP360204 /tissue_type="thalamus" /clone_lib="Sugano cDNA library, thalamus"
      BP349407
      BP347642
      BP347436
      BP347352
      BP346592
      BP342015
      BP322986
      BP311385
      BP309570
      BP307641
      BP307377
      BP219585
      BP219258
      BP219139
      BP218560
      BP218455
      BP217321
      BP217254
      BP217220
      BP217201
      BP216867
      BP216866
      BP216663
      BP216625
      BP216478
      BP216434
      BP216315
      BP216310
      BP216309
      BP216197
      BP216056
      BP215869
      BP215850
      BP215816
      BP215736
      BP215719
      BP215672
      BP215505
      BP215482
      BP215312
      BP215258
      BP215154
      BP214981
      BP214974
      BP214843
      BP214788
      BP214778
      BP214738
      BP214734
      BP214708
      BP214707
      BP214548
      BP214512
      BP214409
      BP214329
      BP214291
      BP214116
      BP213808
      BP212922
      BP212887
      BP212714
      BP212292
      BP212279
      BP212164
      BP212148
      BP212100
      BP212076
      BP212056
      BP212037
      BP211650
      BP211574
      BP210716
      BP210300
      BP209514
      BP209237
      BP208717
      BP208306
      BP198882
      BP195856
      BP195778
      BP195716
      BP195253
      BP194610
      BP194372
      BP193883
      BP193736
      BP193701
      CB852967
      CB156384
      CB153970
      CB153579
      CB153572
      CB153531
      CB153516
      CB153428
      CB153424
      CB153288
      CB153276
      CB153186
      CB152710
      CB152383
      CB152167
      CB152148
      CB152143
      CB152127
      CB152027
      BU838218
      BU838159
      BU162756
      BQ883619
      BQ679020
      BQ677844
      AL711713
      AL711490
      AL711401
      BM925390
      BM708286
      BM695075
      BI670328
      BI668031
      BI667867
      BI602168
      BI601961
      BI599438
      BI598140
      BI552598
      BI552096
      BI551143
      BI549877
      BG746491
      BG720468
      BG717238
      BG716615
      BG709266
      BG707775
      BG705969
      BG700382
      BG475102
      BG470474
      BE730079
      BE728474
      BE727145
      BE410506
      BE276336
      BE256491
      AW661828
      AI936563
      AI368633
      AI359186
      AI286075
      AI244368
      AI219955
      BQ338302
      BE703400
      BE703344
      BE703236
      BE703226
      BM694258
      BM694257
      BP310985
      BP309357
      BP217227
      BP216398
      BP215767
      BP215198
      BP214590
      BP212455
      BP210660
      BP210069
      BP208078
      BP199830
      BP194628
      BP194552
      CB152186
      BI668127
      BX491359
      BE703444
      BE703336
      BE703331
      BP311040
      BP211501
      BE703447
      BE703417
      BE703272
      BP347990
      BP216364
      BP211874
      BP211637
      BG706695
      BG704866
      BG704706
      AI368634


--------------------------------------------------------------
NM_020679 Pfam domain [rare splice form is only represented by three cancer-related EST]
with the insert (alternative donor):
   3 ESTs (cancer)
      BP265352 cancer
      CA454027 cancer
      BP265260 cancer

without the insert (alternative donor):
   1 RefSeq (NM_020679)
   44 ESTs
      BC033759 /tissue_type="Blood, adult leukocytes" /clone_lib="NIH_MGC_118"
      CR595273 cancer
      CR597523 cancer
      CR605533 cancer
      CR605810 cancer
      CR608731 cancer
      CR622912 cancer
      CR623253 cancer
      CR624146 cancer
      BP215992 /tissue_type="corpus callosum" /clone_lib="Sugano cDNA library, corpus callosum"
      BX401719 cancer
      BX342800 cancer
      BX332441 cancer
      BX332440 cancer
      AL555525 cancer
      AL555095 cancer
      AL521090 cancer
      BX401718 cancer
      CA488406 cancer
      BU933620 normal brain /tissue_type="mixed (pool of 40 RNAs)" /clone_lib="NIH_MGC_127"
      BQ961705 cancer
      BQ072375 /clone_lib="NIH_MGC_122" /note="Organ: pooled lung and spleen;"
      BQ063767 cancer
      BQ058172 cancer
      BM709183 /tissue_type="optic nerve" /clone_lib="UI-E-CQ1"
      BM562768
      BM560704
      BI253659
      BG759718
      BG545929
      BE074266
      AW327334
      BX402845
      CK001310
      BU190758
      BE074267
      BU556748
      BE161044
      AL521089
      BI912003
      BX404175
      BX342799
      BM710043
      BI759974


--------------------------------------------------------------
TRUB2 Pfam domain [rare splice form is only represented by one cancer-related EST]
exon inclusion:
   1 RefSeq (NM_015679)
   116 ESTs
      CV802828 /tissue_type="pluripotent cell line derived from blastocyst inner cell mass" /clone_lib="NIH_MGC_280"
      BP381148 /tissue_type="adipose tissue" /clone_lib="Sugano cDNA library, adipose tissue"
      BP249271 /tissue_type="kidney" /clone_lib="Sugano cDNA library, embryo kidney"
      AK001956 /tissue_type="placenta" /clone_lib="PLACE1"
      BC001457 cancer
      CR622527 cancer
      CR618393 cancer
      CR616104 cancer
      AF131848 brain, 1NIB library
      CR601040 cancer
      AJ420462
      BP312698
      BP309243
      BP307545
      BP260914
      BP247222
      BP247193
      BP245978
      BP221931
      BP215945
      CV028836
      CN306201
      CN306200
      CN306199
      CN306198
      CN306197
      CN306196
      AL555778
      AL527376
      AL521349
      CF145504
      BX508639
      CD247741
      CD108125
      CB996551
      CB154728
      BU929913
      BU554170
      BU160956
      BQ954357
      BQ892668
      BQ883067
      BQ676651
      BQ437419
      BQ215998
      BQ072041
      BM915751
      BM914166
      BM913329
      BM906460
      BM810327
      BM809461
      BM809341
      BM808885
      BM751657
      BM558650
      BM553332
      BM016133
      BM012465
      BI857763
      BI770499
      BI755341
      BI669148
      BI091369
      BI088178
      BG769734
      BG763899
      BG752113
      BG747949
      BG686692
      BG683069
      BG779635
      BG385679
      BG339801
      BG338985
      BG337627
      BG337020
      BG116965
      BG116904
      BG116844
      BF971688
      BF794699
      BF679935
      BF317434
      AU136939
      AU120451
      BF031384
      BE893708
      BE792288
      BE790866
      BE784501
      BE731555
      BE397629
      BE280763
      BE276080
      BE267609
      BE263842
      AW957137
      AW161975
      T09097
      BE885042
      BE883910
      AL516542
      AA282875
      BP347782
      CB154616
      BM558497
      BI753726
      BE895771
      AW601779
      AW580309
      AA126110
      AA113893
      AA084990
      N46475
      R87570

exon skipping:
   1 EST (cancer)
      BE793897 /tissue_type="small cell carcinoma", NIH_MGC_7


--------------------------------------------------------------
NM_024565 Pfam domain 
exon inclusion:
   1 RefSeq (NM_024565)
   1 EST
      BC035871 /tissue_type="Brain, fetal, whole pooled" /clone_lib="NIH_MGC_121"

exon skipping:
   2 ESTs
      CX759211 /tissue_type="pluripotent cell line derived from blastocyst inner cell mass" /clone_lib="NIH_MGC_278"
      BM903757 /clone_lib="NIH_MGC_125" ovary


--------------------------------------------------------------
NM_139174 Pfam domain 
exon inclusion:
   1 RefSeq (NM_139174)
   1 EST
      AK093046 /tissue_type="testis" /clone_lib="TESTI2"

exon skipping:
   14 ESTs
      AF447586 /tissue_type="testis"
      BI463317 /clone_lib="NIH_MGC_97", testis
      CD244636 /clone_lib="NIH_MGC_180", testis
      BC033491 /tissue_type="Brain, adult medulla" /clone_lib="NIH_MGC_119"
      BM908121 /tissue_type="Brain, adult medulla" /clone_lib="NIH_MGC_119"
      BI829308 /tissue_type="Brain, adult medulla" /clone_lib="NIH_MGC_119"
      BI829077 /tissue_type="Brain, adult medulla" /clone_lib="NIH_MGC_119"
      BI826291 /tissue_type="Brain, adult medulla" /clone_lib="NIH_MGC_119"
      BI828456 /tissue_type="Brain, adult medulla" /clone_lib="NIH_MGC_119"
      BI829631 /tissue_type="Brain, adult medulla" /clone_lib="NIH_MGC_119"
      BI825685 /tissue_type="Brain, adult medulla" /clone_lib="NIH_MGC_119"
      BI830969 /tissue_type="Brain, adult medulla" /clone_lib="NIH_MGC_119"
      CV030190 /tissue_type="mixed" /clone_lib="Full Length cDNA from the Mammalian Gene Collection"
      CD636773 no tissue information
