# Supplementary material for: Creation and disruption of protein features by alternative splicing - a novel mechanism to modulate function
Source: Genome Biol. 2005 Jun 22;6(7):R58. doi: 10.1186/gb-2005-6-7-r58 (PMC1175989; doi:10.1186/gb-2005-6-7-r58)
Supplement: Additional File 3 — Pfam creation events by skipping of a constitutive exon [file gb-2005-6-7-r58-s3.txt]

Additional datafile 3

To test whether the skipping of a constitutive exon results in an additional Pfam domain, we skipped 10.962 constitutive exons.
The file shows the four cases where skipping of a constitutive exon results in an additional Pfam.


--------------------------------------------------------------
CARD12 NM_021209: skipping of exon 5 
PF00560 Leucine Rich Repeat 
Pfam score for the protein increases from 15.3 to 18.8 (cutoff 17.0)
exon skipping results in a modification of the first domain

--------------------------------------------------------------
CARD12 NM_021209: skipping of exon 8 
PF00560 Leucine Rich Repeat 
Pfam score for the protein increases from 15.3 to 17.9 (cutoff 17.0)
exon skipping results in a modification of the second domain

--------------------------------------------------------------
ARID4B NM_031371: skipping of exon 21 
PF00261 Tropomyosin 
Pfam score for the protein increases from 5 to 13.9 (cutoff 12.5)
exon skipping results in a replacement of the N-terminus 'FQMS' by 'KKGKGT'

--------------------------------------------------------------
NM_182546: skipping of exon 3  
PF00047 Immunoglobulin domain 
Pfam score for the protein increases from 16.0 to 19.6 (cutoff 19.1)
large parts of exon 3 represent an insertion into the Pfam domain alignment
